# Supplementary material for: Mutational and transcriptional profiling of cuproptosis-associated genes in amyotrophic lateral sclerosis
Source: Genes Dis. 2024 Jan 14;12(1):101208. doi: 10.1016/j.gendis.2024.101208 (PMC11416654; doi:10.1016/j.gendis.2024.101208)
Supplement: Multimedia component 1 [file mmc1.xlsx]

## Sheet: Table S1
Number of patients	508
Revised El-Escorial criteria at first assessment
Clinically definite	149 (29.3%)
Clinically probable	135 (26.6%)
Clinically probable laboratory supported	224 (44.1%)
Sex
Male	262 (51.6%)
Female	246 (48.4%)
Age at onset	52.0 (44.3 – 59.0)
Site of onset
Spinal	382 (76.2%)
Bulbar	126 (24.8%)
Family history
Familial (fALS)	26 (5.1%)
Sporadic (sALS)	482 (94.9%)
ALS with cognitive/behavioral impairment	30 (5.9%)
Diagnostic delay (months)	12 (8 –20)
ALSFRS-R at first assessment	39 (35 - 42)
Rate of progression, (48 – ALSFRS-R)/diagnostic delay	0.67 (0.38 – 1.11)
Median time of follow-up (months)	22 (14 - 36)
Last contact event
Death	140 (27.6%)
Censored	368 (72.4%)
Median time to event (months)
Death	25.5 (18.0 – 36.8)
Censored	44.0 (31.0 – 59.0)

## Sheet: Table S2
Gene	Classification
ADAM10	Cu homeostasis gene
ADAM17	Cu homeostasis gene
ADAM9	Cu homeostasis gene
AKT1	Cu homeostasis gene
ANKRD9	Cu homeostasis gene
APC	Cu homeostasis gene
APP	Cu homeostasis gene
ARF1	Cu homeostasis gene
ATOX1	Cu homeostasis gene
ATP7A	Cu homeostasis gene
ATP7B	Cu homeostasis gene
BACE1	Cu homeostasis gene
CASP3	Cu homeostasis gene
CCDC22	Cu homeostasis gene
CCND1	Cu homeostasis gene
CCS	Cu homeostasis gene
COMMD1	Cu homeostasis gene
COX11	Cu homeostasis gene
COX17	Cu homeostasis gene
COX19	Cu homeostasis gene
CUTC	Cu homeostasis gene
FOXO1	Cu homeostasis gene
FOXO3	Cu homeostasis gene
GSK3B	Cu homeostasis gene
JUN	Cu homeostasis gene
MAPT	Cu homeostasis gene
MDM2	Cu homeostasis gene
MT1A	Cu homeostasis gene
MT1B	Cu homeostasis gene
MT1E	Cu homeostasis gene
MT1F	Cu homeostasis gene
MT1G	Cu homeostasis gene
MT1H	Cu homeostasis gene
MT1JP	Cu homeostasis gene
MT1L	Cu homeostasis gene
MT1X	Cu homeostasis gene
MT2A	Cu homeostasis gene
MT3	Cu homeostasis gene
MT4	Cu homeostasis gene
MTF2	Cu homeostasis gene
PIK3CA	Cu homeostasis gene
PRND	Cu homeostasis gene
PRNP	Cu homeostasis gene
PTEN	Cu homeostasis gene
SCO1	Cu homeostasis gene
SCO2	Cu homeostasis gene
SLC11A2	Cu homeostasis gene
SLC31A1	Cu homeostasis gene
SLC31A2	Cu homeostasis gene
SOD1	Cu homeostasis gene
SOD3	Cu homeostasis gene
SP1	Cu homeostasis gene
STEAP1	Cu homeostasis gene
STEAP2	Cu homeostasis gene
STEAP3	Cu homeostasis gene
STEAP4	Cu homeostasis gene
TP53	Cu homeostasis gene
XAF1	Cu homeostasis gene
XIAP	Cu homeostasis gene
CDKN2A	cuproptosis gene
DLAT	cuproptosis gene
DLD	cuproptosis gene
FDX1	cuproptosis gene
GLS	cuproptosis gene
LIAS	cuproptosis gene
LIPT1	cuproptosis gene
MTF1	cuproptosis gene
PDHA1	cuproptosis gene
PDHB	cuproptosis gene

## Sheet: Table S3
Gene	Classification	Q	P.value	adjusted P
LIAS	cuproptosis gene	7753.26	0	0
CDKN2A	cuproptosis gene	3841.52	1.41022e-275	0
GLS	cuproptosis gene	4455.6	3.05374e-190	0
DLAT	cuproptosis gene	1961.85	1.13443e-128	0
LIPT1	cuproptosis gene	2932.45	1.96016e-97	0
FDX1	cuproptosis gene	1073.4	2.11024e-87	0
DLD	cuproptosis gene	1156.4	4.12287e-71	0
MTF1	cuproptosis gene	284.646	1.80798e-70	0
PDHA1	cuproptosis gene	428.599	1.73341e-52	0
BACE1	Cu homeostasis gene	5782.99	0	0
SLC11A2	Cu homeostasis gene	17432.9	0	0
COX11	Cu homeostasis gene	10975.6	0	0
APP	Cu homeostasis gene	7325.5	0	0
CCDC22	Cu homeostasis gene	8692.15	0	0
ATP7A	Cu homeostasis gene	12759.2	6.21493e-305	0
MAPT	Cu homeostasis gene	10503.8	4.92323e-298	0
GSK3B	Cu homeostasis gene	5721.18	2.64911e-285	0
AKT1	Cu homeostasis gene	6746.69	1.18238e-273	0
TP53	Cu homeostasis gene	10076.4	2.56369e-273	0
COX17	Cu homeostasis gene	4299.92	3.3106e-259	0
MT4	Cu homeostasis gene	7656.17	1.42158e-236	0
ATP7B	Cu homeostasis gene	4635.88	1.55134e-222	0
SOD1	Cu homeostasis gene	8115.55	2.55244e-203	0
STEAP1	Cu homeostasis gene	3471.98	1.46737e-201	0
COMMD1	Cu homeostasis gene	4390.02	8.94675e-201	0
ADAM9	Cu homeostasis gene	2865.08	3.75847e-199	0
SCO1	Cu homeostasis gene	3923.26	8.07069e-181	0
FOXO3	Cu homeostasis gene	6095.48	2.5161e-179	0
PIK3CA	Cu homeostasis gene	12489.6	1.7123e-175	0
ADAM17	Cu homeostasis gene	15851.7	3.94256e-156	0
MT3	Cu homeostasis gene	2117.6	6.73411e-156	0
CCND1	Cu homeostasis gene	1702.14	5.1636e-151	0
MT1B	Cu homeostasis gene	3880.52	6.33246e-151	0
MDM2	Cu homeostasis gene	738.971	3.03403e-118	0
PTEN	Cu homeostasis gene	2841.74	3.17481e-118	0
ADAM10	Cu homeostasis gene	2266.86	5.08655e-115	0
SLC31A2	Cu homeostasis gene	2568.67	3.70269e-110	0
ATOX1	Cu homeostasis gene	569.037	3.64019e-108	0
XAF1	Cu homeostasis gene	831.859	2.4497e-102	0
MTF2	Cu homeostasis gene	519.243	8.01453e-79	0
ANKRD9	Cu homeostasis gene	559.55	4.08076e-78	0
STEAP3	Cu homeostasis gene	672.125	9.09756e-59	0
SLC31A1	Cu homeostasis gene	279.935	5.33547e-56	0
JUN	Cu homeostasis gene	258.342	1.62342e-55	0
FOXO1	Cu homeostasis gene	213.764	2.77228e-45	0
MT1X	Cu homeostasis gene	1168.37	4.64859e-45	0
SP1	Cu homeostasis gene	252.995	1.26193e-37	0
MT1E	Cu homeostasis gene	105.403	8.57563e-36	0
MT2A	Cu homeostasis gene	80.6397	1.16329e-31	0
MT1H	Cu homeostasis gene	49.7826	3.22358e-25	0
XIAP	Cu homeostasis gene	313.738	6.96879e-19	0
SCO2	Cu homeostasis gene	78.2747	1.02854e-18	0
PRND	Cu homeostasis gene	54.1882	7.43851e-10	4.83503e-08

## Sheet: Table S4
Gene	Genomic position	HGVS.c	HGVS.p	ExonicFunc.refGeneWithVer	gnomAD_exome_EAS	M-CAP_pred	CADD_phred	REVEL	ACMG	Control (n)	ALS (n)	Fisher's P value
MTF1	1:38280815	c.2255C>T	p.S752F	Missense	0	0.006	22.7	0.072	Uncertain significance	0	1
MTF1	1:38289460	c.1093A>G	p.I365V	Missense	0	0.003	1.279	0.059	Uncertain significance	0	1
JUN	1:59248097	c.646C>A	p.P216T	Missense	0	0.01	15.2	0.039	Uncertain significance	0	1
MTF2	1:93576129	c.232A>G	p.I78V	Missense	0	0.003	1.58	0.043	Uncertain significance	0	1
MTF2	1:93602256	c.1454C>T	p.T485I	Missense	0	0.031	25.4	0.236	Uncertain significance	0	1
MTF2	1:93602279	c.1477A>G	p.I493V	Missense	5.802e-05	0.005	13.01	0.054	Uncertain significance	0	2
ADAM17	2:9633062	c.2047T>C	p.F683L	Missense	0.0002	0.008	22.6	0.091	Uncertain significance	0	2
ADAM17	2:9642317	c.1633G>A	p.V545M	Missense	0	0.006	23.7	0.053	Uncertain significance	0	1
ADAM17	2:9645418	c.1421G>A	p.S474N	Missense	0.0002	0.002	12	0.111	Uncertain significance	0	1
ADAM17	2:9645448	c.1391G>A	p.S464N	Missense	0.0001	0.013	18.67	0.218	Uncertain significance	0	1
ADAM17	2:9695676	c.59C>T	p.P20L	Missense	0	0.067	24.1	0.074	Uncertain significance	0	1
CCT4	2:62115533	c.110A>G	p.N37S	Missense	5.819e-05	0.095	25.3	0.387	Uncertain significance	0	1
LIPT1	2:99778980	c.560C>T	p.T187M	Missense	0.0005	0.006	10.69	0.038	Uncertain significance	0	1
LIPT1	2:99779184	c.764T>C	p.L255P	Missense	0	0.01	11.57	0.234	Uncertain significance	0	1
GLS	2:191765365	c.681T>G	p.F227L	Missense	0	0.023	22.8	0.241	Uncertain significance	0	1
GLS	2:191766674	c.737T>C	p.V246A	Missense	0	0.034	26.3	0.343	Uncertain significance	0	1
PDHB	3:58414211	c.923G>C	p.R308T	Missense	0	0.08	17.55	0.446	Uncertain significance	0	1
PDHB	3:58417623	c.185A>G	p.Q62R	Missense	0	0.133	22.3	0.515	Uncertain significance	0	1
PDHB	3:58419515	c.22G>T	p.V8L	Missense	0	0.064	10.79	0.24	Uncertain significance	0	1
PDHB	3:58419532	c.5C>A	p.A2E	Missense	5.911e-05	0.563	25.2	0.596	Uncertain significance	0	1
COX17	3:119395713	c.208C>T	p.Q70X	stopgain	0.0001	.	7.559			0	1
SOD3	4:24801181	c.38C>A	p.A13D	Missense	0	0.225	23	0.37	Uncertain significance	0	1
SOD3	4:24801435	c.292G>T	p.A98S	Missense	0.0005	0.411	14.57	0.284	Uncertain significance	2	2	0.046
SOD3	4:24801454	c.311C>T	p.T104I	Missense	0	0.579	11.83	0.29	Uncertain significance	0	1
LIAS	4:39465209	c.377C>T	p.A126V	Missense	0	0.239	34	0.777	Uncertain significance	0	1
LIAS	4:39465259	c.427T>A	p.X143K	stoploss	0	.	.		Uncertain significance	0	1
LIAS	4:39471691	c.790C>T	p.H264Y	Missense	0.0001	0.044	20.3	0.406	Uncertain significance	0	1
CASP3	4:185550578	c.682G>A	p.D228N	Missense	0	0.007	10.75	0.029	Uncertain significance	0	1
FOXO3	6:108882598	c.187G>A	p.D63N	Missense	0	0.979	24	0.38	Uncertain significance	0	1
FOXO3	6:108984883	c.847G>A	p.D283N	Missense	0	0.05	12.5	0.457	Uncertain significance	0	1
FOXO3	6:108984910	c.874C>A	p.P292T	Missense	0	0.041	4.217	0.465	Uncertain significance	0	1
FOXO3	6:108985375	c.1339C>G	p.P447A	Missense	0.0003	0.215	23.2	0.787	Uncertain significance	0	1
COX19	7:1009057	c.230G>A	p.G77E	Missense	0	0.023	31	0.691	Uncertain significance	0	1
COX19	7:1012854	c.157A>G	p.K53E	Missense	0	0.013	8.133	0.167	Uncertain significance	0	1
STEAP4	7:87912107	c.833G>C	p.R278P	Missense	0	0.323	29.9	0.815	Uncertain significance	0	1
STEAP4	7:87912330	c.610T>C	p.F204L	Missense	0	0.003	11.93	0.063	Uncertain significance	0	1
STEAP1	7:89790355	c.321T>A	p.Y107X	stopgain	0	.	35		Uncertain significance	0	1
STEAP2	7:89854548	c.152G>C	p.R51T	Missense	0	0.021	18.94	0.209	Uncertain significance	0	1
STEAP2	7:89854613	c.217G>A	p.V73M	Missense	0	0.013	24.8	0.22	Uncertain significance	0	1
DLD	7:107533688	c.83C>G	p.S28C	Missense	0	0.013	20.7	0.19	Uncertain significance	0	1
DLD	7:107545887	c.520A>G	p.I174V	Missense	0	0.003	1.37	0.079	Uncertain significance	0	1
DLD	7:107546745	c.616G>A	p.A206T	Missense	0	0.03	33	0.539	Uncertain significance	0	1
DLD	7:107546806	c.677T>C	p.V226A	Missense	0	0.023	24.1	0.274	Uncertain significance	0	1
ADAM9	8:38883330	c.923G>T	p.G308V	Missense	0	0.015	32	0.184	Uncertain significance	1	2	0.024
ADAM9	8:38913232	c.1532A>G	p.Y511C	Missense	0	0.078	27.7	0.644	Uncertain significance	0	1
CDKN2A	9:21970954	c.404G>A	p.G135E	Missense	5.819e-05	0.228	22.3	0.436	Uncertain significance	0	1
CDKN2A	9:21971014	c.344T>A	p.V115E	Missense	0.0003	0.785	32	0.526	Uncertain significance	3	4	0.002
CDKN2A	9:21971043	c.315C>A	p.D105E	Missense	0.0004	0.095	13.92	0.385	Uncertain significance	0	1
CDKN2A	9:21971063	c.295C>G	p.R99G	Missense	0	0.482	21.2	0.151	Uncertain significance	0	1
CUTC	10:101515436	c.762G>C	p.K254N	Missense	0	0.006	19.5	0.062	Uncertain significance	0	1
CCS	11:66366974	c.295G>A	p.V99M	Missense	0.0001	0.027	28.2	0.352	Uncertain significance	0	1
CCS	11:66372837	c.517G>T	p.A173S	Missense	0	0.661	23	0.686	Uncertain significance	0	1
DLAT	11:111915932	c.1268T>A	p.I423N	Missense	0	0.074	32	0.391	Uncertain significance	0	1
PIH1D2	11:111934920	c.839C>T	p.A280V	Missense	0	0.007	5.468	0.017	Uncertain significance	0	2
BACE1	11:117161333	c.1135G>A	p.D379N	Missense	0	0.042	24.3	0.349	Uncertain significance	0	1
SLC11A2	12:51382131	c.1750G>A	p.A584T	Missense	0.0005	0.008	14.76	0.069	Uncertain significance	5	3	0.031
SLC11A2	12:51384655	c.1585C>T	p.R529W	Missense	0	.	31	0.101	Uncertain significance	0	1
SLC11A2	12:51393002	c.717T>G	p.F239L	Missense	0	0.02	17.48	0.407	Uncertain significance	0	1
SP1	12:53775997	c.266G>A	p.G89E	Missense	0	0.01	22.2	0.149	Uncertain significance	0	1
SP1	12:53776185	c.454G>A	p.A152T	Missense	0	0.006	2.618	0.008	Uncertain significance	0	1
MDM2	12:69203002	c.29C>T	p.T10I	Missense	0	0.023	25.3	0.12	Uncertain significance	0	1
FOXO1	13:41133704	c.1924C>T	p.P642S	Missense	0.0001	0.034	9.933	0.281	Uncertain significance	0	1
ATP7B	13:52513215	c.3671G>A	p.R1224Q	Missense	0.0001	0.464	31	0.646	Uncertain significance	0	2
ATP7B	13:52513227	c.3659C>T	p.T1220M	Missense	0	0.91	33	0.978	Likely pathogenic	0	1
ATP7B	13:52532607	c.2195T>C	p.L732P	Missense	0	0.846	32	0.96	Uncertain significance	0	1
ATP7B	13:52534313	c.2092A>C	p.I698L	Missense	0	0.033	3.545	0.347	Uncertain significance	0	1
ATP7B	13:52548475	c.881A>G	p.N294S	Missense	0	0.063	7.138	0.156	Uncertain significance	0	1
ANKRD9	14:102973848	c.379G>T	p.G127C	Missense	0	0.409	21.1	0.104	Uncertain significance	0	1
ANKRD9	14:102974012	c.215C>T	p.P72L	Missense	0	0.976	24.6	0.877	Uncertain significance	0	1
AKT1	14:105241993	c.431G>A	p.R144H	Missense	5.799e-05	0.146	24.1	0.11	Uncertain significance	0	1
AKT1	14:105242063	c.361C>T	p.R121W	Missense	0.0001	0.107	25.8	0.092	Uncertain significance	0	1
AKT1	14:105243058	c.225C>G	p.I75M	Missense	0.0003	0.267	24.8	0.478	Uncertain significance	0	1
ADAM10	15:58902623	c.1898A>G	p.N633S	Missense	0	0.024	23.1	0.126	Uncertain significance	0	1
ADAM10	15:58957378	c.503G>A	p.G168D	Missense	0.0001	0.215	25.4	0.404	Uncertain significance	1	2	0.024
ADAM10	15:58974403	c.317A>G	p.H106R	Missense	0	0.009	13.29	0.156	Uncertain significance	0	1
MT1E	16:56660410	c.61T>A	p.C21S	Missense	5.798e-05	.	23.3	0.227	Uncertain significance	0	1
MT1E	16:56660456	c.107C>A	p.A36D	Missense	5.798e-05	0.002	16.19	0.036	Uncertain significance	0	1
MT1E	16:56660645	c.296C>G	p.T99S	Missense	0.0008	0.003	6.064	0.008	Uncertain significance	0	2
MT1E	16:56660647	c.298C>A	p.P100T	Missense	0.0008	0.01	4.975	0.082	Uncertain significance	0	2
MT1E	16:56660648	c.299C>T	p.P100L	Missense	0.0008	0.002	8.023	0.011	Uncertain significance	0	2
MT1E	16:56660804	c.107G>A	p.C36Y	Missense	0.0007	0.024	27.3	0.287	Uncertain significance	0	1
MT1G	16:56700812	c.165G>C	p.E55D	Missense	0	0.001	0.105	0.072	Uncertain significance	0	2
MT1G	16:56700820	c.157G>A	p.A53T	Missense	0	0.002	12.51	0.015	Uncertain significance	0	2
MT1G	16:56700837	c.140G>A	p.G47D	Missense	0.0009	0.006	21.5	0.247	Uncertain significance	0	1
MT1G	16:56700858	c.119G>C	p.G40A	Missense	0.0008	0.013	21	0.083	Uncertain significance	0	1
MT1G	16:56701274	c.44G>A	p.C15Y	Missense	0	0.027	21.3	0.303	Uncertain significance	0	1
MT1H	16:56704429	c.40G>A	p.A14T	Missense	0	0.002	0.024	0.019	Uncertain significance	0	1
XAF1	17:6665512	c.460C>A	p.H154N	Missense	5.8e-05	0.002	0.002	0.053	Uncertain significance	0	1
TP53	17:7579427	c.260C>G	p.P87R	Missense	0	0.119	23.1	0.385	Uncertain significance	0	1
SCO1	17:10596227	c.416C>T	p.P139L	Missense	5.798e-05	0.318	27.6	0.728	Uncertain significance	0	1
SCO1	17:10600790	c.35T>A	p.M12K	Missense	0	0.111	10.93	0.193	Uncertain significance	0	1
MAPT	17:44039717	c.14G>A	p.R5H	Missense	0.0006	0.086	28.6	0.19	Uncertain significance	0	1
MAPT	17:44039753	c.50C>T	p.T17M	Missense	0.0001	0.02	23.6	0.098	Uncertain significance	0	1
MAPT	17:44051802	c.272C>T	p.A91V	Missense	0.0004	0.014	29.6	0.111	Uncertain significance	0	1
MAPT	17:44060711	c.541G>A	p.G181S	Missense	0	0.005	0.009	0.02	Uncertain significance	0	1
MAPT	17:44060901	c.731G>A	p.R244Q	Missense	0	0.007	5.615	0.046	Uncertain significance	0	1
MAPT	17:44064409	c.1130G>A	p.R377H	Missense	0.0002	0.008	24	0.11	Uncertain significance	0	2
MAPT	17:44068850	c.1405G>A	p.A469T	Missense	0	0.007	23.2	0.016	Uncertain significance	0	1
MAPT	17:44073852	c.1649T>A	p.L550H	Missense	0	0.036	25.5	0.182	Uncertain significance	0	1
MAPT	17:44087683	c.1839_1842del	p.N614Rfs*29	frameshift deletion	0					0	1
STH	17:44077021	c.376T>C	p.C126R	Missense	0.0006	0.003	4.264	0.042	Uncertain significance	0	1
TOM1L1	17:53037944	c.1157T>C	p.I386T	Missense	0.0001	0.024	29.3	0.235	Uncertain significance	0	1
COX11	17:53040699	c.616T>C	p.F206L	Missense	0	0.016	24.9	0.349	Uncertain significance	0	1
COX11	17:53045692	c.316delA	p.M106Cfs*90	frameshift deletion	0	.	.			0	1
PRND	20:4705347	c.150G>C	p.Q50H	Missense	0	0.016	0.002	0.252	Uncertain significance	0	1
APP	21:27269958	c.1991A>G	p.E664G	Missense	0	0.271	25.4	0.59	Likely pathogenic	0	1
APP	21:27347465	c.1376C>T	p.A459V	Missense	0	0.026	27.6	0.362	Uncertain significance	0	1
SOD1	21:33032092	c.10A>G	p.K4E	Missense	0	0.979	22.6	0.795	Likely pathogenic	0	1
SOD1	21:33032096	c.14C>T	p.A5V	Missense	0	0.967	27.3	0.853	Likely pathogenic	0	1
SOD1	21:33032099	c.17T>C	p.V6A	Missense	0	0.889	25.3	0.941	Likely pathogenic	0	1
SOD1	21:33032103	c.21C>G	p.C7W	Missense	0	0.979	28.3	0.934	Likely pathogenic	0	1
SOD1	21:33032114	c.32G>C	p.G11A	Missense	0	0.954	22.6	0.942	Likely pathogenic	0	1
SOD1	21:33032119	c.37G>C	p.G13R	Missense	0	0.986	21.9	0.754	Likely pathogenic	0	1
SOD1	21:33032144	c.62T>G	p.F21C	Missense	0	0.961	24.7	0.896	Likely pathogenic	0	1
SOD1	21:33036146	c.116T>G	p.L39R	Missense	0	0.663	24	0.767	Likely pathogenic	0	1
SOD1	21:33038792	c.200C>G	p.P67R	Missense	0	0.721	32	0.956	Likely pathogenic	0	1
SOD1	21:33039571	c.240G>T	p.R80S	Missense	0	0.871	24.2	0.857	Likely pathogenic	0	1
SOD1	21:33039581	c.250G>C	p.D84H	Missense	0	0.859	24.6	0.915	Likely pathogenic	0	1
SOD1	21:33039587	c.256G>T	p.G86C	Missense	0	0.834	25.3	0.878	Likely pathogenic	0	1
SOD1	21:33039599	c.268G>T	p.A90S	Missense	0	0.593	23.3	0.795	Likely pathogenic	0	1
SOD1	21:33039600	c.269C>T	p.A90V	Missense	0	0.585	23.4	0.828	Likely pathogenic	0	1
SOD1	21:33039648	c.317C>T	p.S106L	Missense	0	0.544	24.3	0.569	Likely pathogenic	0	2
SOD1	21:33039669	c.338T>C	p.I113T	Missense	0	0.865	27.4	0.966	Likely pathogenic	0	1
SOD1	21:33040851	c.425G>C	p.G142A	Missense	0	0.823	25.4	0.932	Likely pathogenic	0	1
SOD1	21:33040861	c.435G>C	p.L145F	Missense	0	0.783	23.9	0.915	Likely pathogenic	0	1
SOD1	21:33040869	c.443G>A	p.G148D	Missense	0	0.719	32	0.986	Likely pathogenic	0	1
SOD1	21:33040874	c.448A>G	p.I150V	Missense	0	0.511	17.64	0.604	Likely pathogenic	0	1
SCO2	22:50962366	c.475C>T	p.P159S	Missense	0	0.027	0.912	0.161	Uncertain significance	0	1
SCO2	22:50962396	c.445C>T	p.R149W	Missense	0	0.109	29.7	0.414	Uncertain significance	0	1
SCO2	22:50962500	c.341G>C	p.R114P	Missense	0	0.126	28.9	0.614	Likely pathogenic	0	1
TYMP	22:50964813	c.1021G>C	p.G341R	Missense	0	0.229	12.64	0.292	Uncertain significance	0	1
PDHA1	X:19373494	c.745G>A	p.A249T	Missense	0	0.953	33	0.962	Uncertain significance	0	1
PDHA1	X:19373594	c.845A>G	p.K282R	Missense	0	0.188	24	0.509	Uncertain significance	0	1
CCDC22	X:49099406	c.416C>T	p.A139V	Missense	0	0.018	23.7	0.09	Uncertain significance	0	1
CCDC22	X:49104174	c.1037G>A	p.R346H	Missense	0.0002	0.034	6.792	0.13	Uncertain significance	0	1
CCDC22	X:49104212	c.1075G>A	p.G359S	Missense	0	0.066	10.92	0.196	Uncertain significance	0	1
PGAM4	X:77224598	c.538C>T	p.R180C	Missense	0.0002	0.007	24.2	0.316	Uncertain significance	0	1
ATP7A	X:77244834	c.716A>G	p.K239R	Missense	0	0.074	10.65	0.345	Uncertain significance	0	1
ATP7A	X:77264599	c.1708G>A	p.V570M	Missense	0	0.297	27.8	0.839	Uncertain significance	0	1
XIAP	X:123022528	c.937A>G	p.S313G	Missense	0	0.004	7.263	0.044	Uncertain significance	0	1
XIAP	X:123034432	c.1189A>T	p.I397F	Missense	0	0.004	21.1	0.088	Uncertain significance	0	1

## Sheet: Table S5
ID	Survival (0: censored, 1: death)	Months	Age_at_onset	Site_of_onset	Family_history (0: no, 1: yes)	Cognitive_impairment (0: no, 1: yes)	mutated genes (cuproptosis)	mutated genes (Cu homeostasis, excluding SOD1)
PUMCH_1	0	64	51	spinal	0	0
PUMCH_2	0	45	58	bulbar	0	0
PUMCH_3	0	65	47	spinal	0	0
PUMCH_4	1	38	54	spinal	0	0
PUMCH_5	1	49	60	spinal	0	0
PUMCH_6	1	57	41	spinal	0	0		BACE1 (c.1135G>A)
PUMCH_7	0	56	48	spinal	0	0
PUMCH_8	1	19	68	spinal	0	0
PUMCH_9	1	37	58	spinal	0	0
PUMCH_10	0	77	33	spinal	0	0
PUMCH_11	0	72	61	spinal	0	0
PUMCH_12	1	73	36	spinal	0	0
PUMCH_13	1	26	49	spinal	0	0
PUMCH_14	0	51	42	spinal	0	0
PUMCH_15	0	61	46	bulbar	0	0		FOXO3 (c.1339C>G)
PUMCH_16	1	37	49	bulbar	0	0
PUMCH_17	0	43	72	spinal	0	0
PUMCH_18	1	21	67	spinal	0	0
PUMCH_19	0	46	44	spinal	0	0
PUMCH_20	0	66	69	bulbar	0	1		SOD3 (c.292G>T)
PUMCH_21	0	66	55	spinal	0	0
PUMCH_22	1	19	63	spinal	1	0
PUMCH_23	0	54	62	spinal	0	0
PUMCH_24	1	27	63	spinal	0	0
PUMCH_25	1	34	43	spinal	0	0		MAPT (c.272C>T)
PUMCH_26	1	72	47	bulbar	0	0
PUMCH_27	1	76	53	spinal	0	0
PUMCH_28	1	25	51	spinal	0	0		XIAP (c.1189A>T)
PUMCH_29	1	55	45	bulbar	0	0		JUN (c.646C>A)
PUMCH_30	0	70	52	bulbar	0	0
PUMCH_31	1	42	57	spinal	0	0
PUMCH_32	0	80	55	bulbar	0	0
PUMCH_33	0	69	53	spinal	0	0
PUMCH_34	1	21	49	spinal	0	0	PDHB (c.5C>A)
PUMCH_35	0	81	56	spinal	0	0
PUMCH_36	1	68	57	spinal	0	0		PGAM4 (c.538C>T)
PUMCH_37	1	18	53	spinal	0	0
PUMCH_38	1	22	63	bulbar	0	0
PUMCH_39	1	48	63	spinal	0	0		COX17 (c.208C>T)
PUMCH_40	0	75	40	spinal	0	0
PUMCH_41	0	93	43	bulbar	0	0
PUMCH_42	1	56	46	spinal	0	0
PUMCH_43	1	12	42	spinal	0	0
PUMCH_44	0	50	67	spinal	0	0
PUMCH_45	0	74	51	spinal	0	0
PUMCH_46	0	66	45	spinal	0	0
PUMCH_47	1	24	56	bulbar	0	0
PUMCH_48	0	47	51	bulbar	0	0
PUMCH_49	0	80	48	spinal	0	0		SLC11A2 (c.717T>G)
PUMCH_50	0	80	53	spinal	0	0
PUMCH_51	0	59	65	bulbar	0	0	CDKN2A (c.344T>A)
PUMCH_52	1	32	45	spinal	0	0
PUMCH_53	0	62	51	spinal	0	0
PUMCH_54	0	53	54	bulbar	0	0
PUMCH_55	1	54	39	spinal	0	1
PUMCH_56	0	56	42	spinal	0	0
PUMCH_57	0	66	58	bulbar	0	0
PUMCH_58	0	65	53	spinal	0	0		PRND (c.150G>C)
PUMCH_59	1	144	39	spinal	0	0	DLAT (c.1268T>A)
PUMCH_60	0	58	51	spinal	0	0
PUMCH_61	1	30	66	spinal	0	0
PUMCH_62	1	50	66	bulbar	0	0
PUMCH_63	1	27	51	bulbar	0	0
PUMCH_64	0	62	48	bulbar	0	0
PUMCH_65	1	23	64	spinal	0	0
PUMCH_66	0	69	63	spinal	0	0		XAF1 (c.460C>A)
PUMCH_67	1	27	62	spinal	0	0
PUMCH_68	0	67	53	bulbar	0	0
PUMCH_69	1	18	47	spinal	0	0
PUMCH_70	1	20	63	bulbar	1	1
PUMCH_71	0	81	64	bulbar	0	0
PUMCH_72	0	47	57	spinal	0	0	DLD (c.677T>C)
PUMCH_73	1	62	70	spinal	0	0	LIAS (c.427T>A)
PUMCH_74	1	22	59	spinal	0	0
PUMCH_75	0	61	28	spinal	0	0
PUMCH_76	0	76	53	spinal	0	0
PUMCH_77	1	50	69	spinal	0	1
PUMCH_78	1	43	64	spinal	0	0
PUMCH_79	0	73	43	spinal	0	0
PUMCH_80	0	69	64	spinal	0	0
PUMCH_81	0	76	51	spinal	0	0		ADAM17 (c.1633G>A)
PUMCH_82	0	64	53	spinal	0	0	PDHA1 (c.745G>A)
PUMCH_83	1	37	47	bulbar	0	1
PUMCH_84	0	78	58	bulbar	0	0
PUMCH_85	1	42	54	spinal	0	0
PUMCH_86	0	79	46	spinal	0	0
PUMCH_87	1	67	48	spinal	0	0
PUMCH_88	0	71	55	spinal	1	0		MT1E (c.107C>A)
PUMCH_89	0	104	41	spinal	0	0
PUMCH_90	1	22	47	bulbar	0	0
PUMCH_91	0	61	55	spinal	0	0
PUMCH_92	0	83	49	bulbar	0	0
PUMCH_93	0	63	65	spinal	0	0		ATP7B (c.3671G>A)
PUMCH_94	1	33	68	spinal	0	0
PUMCH_95	1	31	72	spinal	0	0		PIH1D2 (c.839C>T)
PUMCH_96	1	37	48	spinal	0	0
PUMCH_97	0	65	71	bulbar	0	0		ADAM17 (c.2047T>C)
PUMCH_98	1	47	42	spinal	0	0
PUMCH_99	0	21	34	bulbar	0	0
PUMCH_100	1	57	55	spinal	1	0
PUMCH_101	1	15	67	spinal	0	0
PUMCH_102	0	69	59	bulbar	0	0
PUMCH_103	1	13	59	bulbar	0	0
PUMCH_104	0	40	48	spinal	0	0
PUMCH_105	0	12	57	spinal	0	0
PUMCH_106	0	68	25	spinal	0	0
PUMCH_107	1	15	53	bulbar	0	0
PUMCH_108	0	61	69	spinal	0	0
PUMCH_109	0	63	52	spinal	0	0
PUMCH_110	0	29	55	spinal	0	0
PUMCH_111	0	79	53	spinal	0	0		SOD3 (c.38C>A)
PUMCH_112	0	73	48	spinal	0	0
PUMCH_113	0	59	54	spinal	0	0
PUMCH_114	1	30	63	bulbar	0	0
PUMCH_115	1	20	34	spinal	0	0		CCDC22 (c.416C>T)
PUMCH_116	1	15	49	spinal	0	0
PUMCH_117	1	31	50	bulbar	0	0
PUMCH_118	0	58	39	spinal	0	0		MT1G (c.165G>C; c.157G>A)
PUMCH_119	1	18	50	spinal	0	0
PUMCH_120	1	12	18	spinal	0	0
PUMCH_121	0	44	35	spinal	0	0
PUMCH_122	1	36	38	spinal	0	0
PUMCH_123	0	40	52	bulbar	0	0
PUMCH_124	1	52	75	spinal	0	0
PUMCH_125	0	39	45	spinal	0	0		ATP7B (c.3659C>T)
PUMCH_126	1	18	52	bulbar	0	0
PUMCH_127	0	12	51	spinal	0	0
PUMCH_128	1	27	51	bulbar	1	0
PUMCH_129	1	23	57	spinal	0	0
PUMCH_130	1	35	78	bulbar	0	0
PUMCH_131	0	14	73	spinal	0	0
PUMCH_132	1	7	53	spinal	0	0		ADAM9 (c.923G>T)
PUMCH_133	0	41	67	spinal	0	0		MAPT (c.731G>A)
PUMCH_134	1	32	59	spinal	0	0
PUMCH_135	0	32	64	spinal	0	0
PUMCH_136	0	27	46	spinal	0	0
PUMCH_137	0	56	59	spinal	0	0		CCS (c.517G>T)
PUMCH_138	1	27	67	spinal	0	0
PUMCH_139	0	45	75	spinal	0	0
PUMCH_140	0	46	44	bulbar	0	0
PUMCH_141	1	21	63	spinal	1	0		ADAM17 (c.1391G>A), CASP3 (c.682G>A)
PUMCH_142	0	19	40	bulbar	0	0
PUMCH_143	0	38	60	spinal	0	0
PUMCH_144	1	16	70	spinal	0	0
PUMCH_145	0	37	39	spinal	0	0
PUMCH_146	1	23	51	spinal	0	0	CDKN2A (c.344T>A)
PUMCH_147	0	52	47	spinal	0	0
PUMCH_148	1	28	63	spinal	0	1		ANKRD9 (c.379G>T)
PUMCH_149	1	62	52	spinal	0	0
PUMCH_150	0	32	40	spinal	0	0
PUMCH_151	1	33	54	bulbar	0	0
PUMCH_152	0	54	42	spinal	0	0
PUMCH_153	1	15	49	spinal	0	0
PUMCH_154	1	25	62	bulbar	1	0		TP53 (c.260C>G)
PUMCH_155	0	33	57	spinal	0	0
PUMCH_156	0	73	51	spinal	0	0
PUMCH_157	0	28	65	bulbar	0	0
PUMCH_158	0	28	51	bulbar	0	0
PUMCH_159	1	19	46	spinal	0	1
PUMCH_160	0	56	51	spinal	1	0
PUMCH_161	0	35	64	spinal	1	0
PUMCH_162	0	29	43	spinal	0	0		MT1E (c.296C>G; c.298C>A; c.299C>T)
PUMCH_163	0	24	44	spinal	0	1
PUMCH_164	1	30	60	spinal	0	0
PUMCH_165	0	29	67	spinal	0	1
PUMCH_166	0	23	71	bulbar	0	0
PUMCH_167	0	43	60	spinal	0	0
PUMCH_168	1	18	34	spinal	1	0
PUMCH_169	0	36	59	spinal	0	0		MTF2 (c.1454C>T)
PUMCH_170	1	15	79	spinal	0	0
PUMCH_171	0	46	58	spinal	0	0
PUMCH_172	1	30	76	bulbar	0	0
PUMCH_173	1	27	43	bulbar	0	0
PUMCH_174	0	60	55	bulbar	0	0
PUMCH_175	0	72	66	bulbar	0	0
PUMCH_176	0	36	61	spinal	0	0		SOD3 (c.292G>T)
PUMCH_177	0	61	49	bulbar	0	1		MTF2 (c.1477A>G)
PUMCH_178	0	75	63	spinal	0	0		COX19 (c.230G>A)
PUMCH_179	0	49	55	spinal	1	1
PUMCH_180	1	21	53	bulbar	0	0
PUMCH_181	1	26	70	spinal	0	0
PUMCH_182	0	32	38	spinal	0	0
PUMCH_183	1	25	63	spinal	0	0
PUMCH_184	0	42	64	spinal	0	1
PUMCH_185	1	40	50	spinal	0	0
PUMCH_186	1	18	62	spinal	0	0		XIAP (c.937A>G)
PUMCH_187	0	46	40	spinal	0	1
PUMCH_188	0	34	47	spinal	0	0
PUMCH_189	1	31	71	spinal	0	1
PUMCH_190	0	34	66	bulbar	0	0
PUMCH_191	0	58	29	spinal	0	0
PUMCH_192	0	48	32	spinal	0	0		ADAM17 (c.1421G>A)
PUMCH_193	0	29	36	spinal	0	0
PUMCH_194	1	29	56	bulbar	0	0
PUMCH_195	1	23	58	bulbar	0	0
PUMCH_196	0	61	63	spinal	0	0
PUMCH_197	0	59	76	spinal	0	0
PUMCH_198	0	52	45	spinal	0	0		CCDC22 (c.1075G>A)
PUMCH_199	1	44	54	spinal	1	0
PUMCH_200	0	56	49	spinal	0	0
PUMCH_201	0	49	55	spinal	0	0	PDHB (c.923G>C)
PUMCH_202	0	73	48	spinal	0	0		ADAM10 (c.1898A>G)
PUMCH_203	0	54	41	spinal	0	0
PUMCH_204	1	41	63	bulbar	0	0
PUMCH_205	0	45	30	spinal	0	0
PUMCH_206	0	61	68	spinal	0	1
PUMCH_207	0	49	55	bulbar	0	0		SLC11A2 (c.1750G>A)
PUMCH_208	0	53	37	bulbar	0	0		SOD3 (c.311C>T)
PUMCH_209	0	56	24	spinal	0	0	PDHB (c.22G>T)
PUMCH_210	0	82	63	bulbar	0	0		SCO2 (c.445C>T)
PUMCH_211	0	48	47	spinal	0	0		COX11 (c.316delA)
PUMCH_212	0	188	28	bulbar	0	0
PUMCH_213	0	47	51	bulbar	0	0
PUMCH_214	0	72	61	bulbar	0	0
PUMCH_215	0	50	60	spinal	0	0
PUMCH_216	0	70	49	spinal	1	0
PUMCH_217	0	42	65	spinal	0	0
PUMCH_218	0	88	63	spinal	0	0
PUMCH_219	1	40	48	spinal	0	0
PUMCH_220	1	10	45	bulbar	0	0	CDKN2A (c.404G>A)
PUMCH_221	1	20	45	spinal	0	0		ATP7A (c.1708G>A)
PUMCH_222	1	28	56	bulbar	0	0
PUMCH_223	0	30	48	spinal	0	0
PUMCH_224	0	78	45	spinal	0	0
PUMCH_225	1	44	58	spinal	1	0
PUMCH_226	0	65	41	spinal	1	0
PUMCH_227	0	64	40	spinal	0	0
PUMCH_228	1	21	66	bulbar	0	0
PUMCH_229	0	22	49	spinal	0	0
PUMCH_230	1	34	59	spinal	0	0
PUMCH_231	0	100	52	spinal	0	0
PUMCH_232	0	56	52	spinal	0	0
PUMCH_233	0	24	43	spinal	0	0	DLD (c.83C>G)
PUMCH_234	1	42	59	bulbar	0	0	CDKN2A (c.315C>A)
PUMCH_235	0	29	39	spinal	0	0
PUMCH_236	0	31	41	spinal	0	0
PUMCH_237	0	28	61	spinal	0	0
PUMCH_238	0	49	34	spinal	0	0
PUMCH_239	0	59	71	spinal	0	0
PUMCH_240	0	27	57	bulbar	0	0
PUMCH_241	0	46	44	spinal	0	0
PUMCH_242	0	40	49	spinal	0	0
PUMCH_243	1	18	54	bulbar	0	0
PUMCH_244	0	29	52	spinal	0	0
PUMCH_245	1	27	45	spinal	0	0		MAPT (c.1130G>A)
PUMCH_246	0	34	47	spinal	0	0
PUMCH_247	0	56	39	bulbar	0	0
PUMCH_248	1	22	55	spinal	0	0
PUMCH_249	0	26	31	spinal	0	0
PUMCH_250	0	58	38	spinal	0	0
PUMCH_251	0	102	57	spinal	0	0
PUMCH_252	1	20	71	bulbar	0	0		STEAP2 (c.217G>A)
PUMCH_253	0	47	67	spinal	0	0		ADAM9 (c.923G>T)
PUMCH_254	0	26	66	spinal	0	0
PUMCH_255	0	31	41	spinal	0	0
PUMCH_256	0	32	43	spinal	0	0
PUMCH_257	0	31	45	spinal	0	0
PUMCH_258	1	26	44	spinal	0	0	CDKN2A (c.344T>A)
PUMCH_259	0	58	43	spinal	0	0
PUMCH_260	0	58	44	spinal	0	0
PUMCH_261	0	30	41	spinal	0	0
PUMCH_262	0	35	44	spinal	0	1
PUMCH_263	0	39	36	bulbar	0	0
PUMCH_264	0	49	37	spinal	0	0
PUMCH_265	0	31	43	spinal	0	0
PUMCH_266	1	70	58	bulbar	1	1
PUMCH_267	0	26	44	spinal	0	0
PUMCH_268	0	27	43	spinal	0	0
PUMCH_269	1	26	45	spinal	0	0
PUMCH_270	0	25	45	spinal	1	0
PUMCH_271	0	50	44	bulbar	0	0
PUMCH_272	0	19	26	spinal	0	0
PUMCH_273	1	10	37	bulbar	0	0
PUMCH_274	0	24	44	bulbar	0	0
PUMCH_275	0	55	36	spinal	0	0
PUMCH_276	0	70	41	spinal	0	0
PUMCH_277	0	53	35	spinal	0	0
PUMCH_278	0	50	43	spinal	0	0
PUMCH_279	0	44	55	spinal	0	0
PUMCH_280	0	56	37	spinal	0	0		ATP7B (c.881A>G)
PUMCH_281	0	60	60	spinal	0	0
PUMCH_282	0	41	32	spinal	0	0		TYMP (c.1021G>C)
PUMCH_283	0	33	50	bulbar	0	1
PUMCH_284	0	44	52	spinal	0	0
PUMCH_285	0	35	51	spinal	0	0
PUMCH_286	0	63	46	spinal	0	0
PUMCH_287	0	46	50	spinal	0	0	PDHB (c.185A>G)
PUMCH_288	0	82	26	spinal	0	0		FOXO3 (c.874C>A)
PUMCH_289	1	19	68	spinal	0	0		ATP7B (c.2195T>C)
PUMCH_290	1	14	67	bulbar	1	0
PUMCH_291	1	30	47	spinal	1	1
PUMCH_292	0	38	39	spinal	0	0
PUMCH_293	1	20	58	spinal	0	0	MTF1 (c.1093A>G)
PUMCH_294	1	32	45	bulbar	0	0		MAPT (c.14G>A)
PUMCH_295	0	43	53	spinal	0	0
PUMCH_296	1	16	66	bulbar	0	0
PUMCH_297	0	20	50	spinal	0	0
PUMCH_298	1	24	65	bulbar	0	0
PUMCH_299	1	18	65	spinal	0	0
PUMCH_300	0	31	53	spinal	0	0
PUMCH_301	0	53	47	bulbar	0	1
PUMCH_302	1	18	49	bulbar	0	0
PUMCH_303	0	79	58	bulbar	0	0
PUMCH_304	0	30	75	bulbar	0	0
PUMCH_305	0	23	57	spinal	0	0
PUMCH_306	0	37	67	bulbar	0	0
PUMCH_307	1	26	50	spinal	0	0	PDHA1 (c.845A>G)	TOM1L1 (c.1157T>C)
PUMCH_308	1	20	50	spinal	0	0
PUMCH_309	1	32	46	spinal	0	0
PUMCH_310	1	23	55	spinal	0	0
PUMCH_311	1	18	49	spinal	0	0
PUMCH_312	0	36	48	spinal	0	0		SCO1 (c.416C>T)
PUMCH_313	0	23	46	spinal	0	0
PUMCH_314	1	26	78	spinal	0	0	DLD (c.616G>A)
PUMCH_315	1	22	50	spinal	0	0
PUMCH_316	1	39	47	spinal	0	0		MAPT (c.1839_1842del)
PUMCH_317	0	34	51	spinal	0	0
PUMCH_318	0	34	40	spinal	0	0	CDKN2A (c.295C>G)
PUMCH_319	1	22	72	bulbar	0	0	LIAS (c.377C>T)	SP1 (c.454G>A)
PUMCH_320	1	22	59	bulbar	0	0
PUMCH_321	0	45	48	bulbar	0	0
PUMCH_322	0	53	39	spinal	0	0
PUMCH_323	0	60	64	bulbar	1	1
PUMCH_324	0	46	59	bulbar	0	0		ATP7B (c.3671G>A)
PUMCH_325	0	52	55	bulbar	0	0
PUMCH_326	0	62	50	spinal	0	0		SCO2 (c.475C>T)
PUMCH_327	0	48	50	spinal	0	0
PUMCH_328	0	46	57	spinal	0	0
PUMCH_329	0	75	57	spinal	0	0
PUMCH_330	0	59	53	spinal	0	0		AKT1 (c.431G>A)
PUMCH_331	0	44	62	spinal	0	0		AKT1 (c.225C>G)
PUMCH_332	0	47	56	spinal	0	0
PUMCH_333	0	91	59	spinal	0	0
PUMCH_334	1	13	57	spinal	0	0
PUMCH_335	0	39	57	spinal	0	1
PUMCH_336	0	45	55	bulbar	0	0
PUMCH_337	0	69	58	spinal	0	0
PUMCH_338	1	28	52	spinal	0	0
PUMCH_339	0	45	62	bulbar	0	0		MT1E (c.107G>A)
PUMCH_340	0	47	51	spinal	0	0
PUMCH_341	1	44	62	bulbar	0	0
PUMCH_342	0	49	59	spinal	0	0
PUMCH_343	0	56	50	spinal	0	0		ADAM10 (c.503G>A), SCO1 (c.35T>A)
PUMCH_344	0	55	54	spinal	0	1
PUMCH_345	0	48	54	spinal	0	0
PUMCH_346	0	85	58	spinal	0	1		MAPT (c.1405G>A)
PUMCH_347	0	68	71	spinal	0	0
PUMCH_348	1	24	54	bulbar	0	0
PUMCH_349	0	41	47	spinal	0	0
PUMCH_350	0	65	64	spinal	0	0
PUMCH_351	0	71	58	spinal	0	0		MDM2 (c.29C>T)
PUMCH_352	0	50	44	bulbar	0	0
PUMCH_353	0	48	54	spinal	0	0
PUMCH_354	0	76	64	bulbar	0	0
PUMCH_355	0	61	68	spinal	0	0
PUMCH_356	1	26	50	spinal	0	0
PUMCH_357	0	53	49	spinal	0	0
PUMCH_358	1	26	45	spinal	0	0
PUMCH_359	0	26	64	spinal	0	0
PUMCH_360	0	29	43	spinal	0	0
PUMCH_361	1	17	72	bulbar	0	0
PUMCH_362	0	53	53	spinal	0	0		STEAP1 (c.321T>A)
PUMCH_363	0	53	58	spinal	0	0
PUMCH_364	0	79	48	spinal	0	0
PUMCH_365	1	14	62	spinal	0	0	LIAS (c.790C>T)
PUMCH_366	0	59	54	spinal	0	0
PUMCH_367	0	83	47	spinal	0	0
PUMCH_368	0	51	48	spinal	0	0
PUMCH_369	0	81	46	spinal	0	0
PUMCH_370	0	91	52	spinal	0	0
PUMCH_371	1	11	68	bulbar	0	0		ADAM17 (c.2047T>C)
PUMCH_372	1	22	45	spinal	0	0
PUMCH_373	1	21	18	spinal	0	0		CCDC22 (c.1037G>A)
PUMCH_374	0	58	54	spinal	0	0
PUMCH_375	0	37	58	bulbar	0	0		MAPT (c.50C>T)
PUMCH_376	0	45	50	spinal	0	0		SCO2 (c.341G>C)
PUMCH_377	0	44	45	spinal	0	0
PUMCH_378	0	68	38	spinal	0	0
PUMCH_379	1	9	57	spinal	0	0	CDKN2A (c.344T>A)	STEAP2 (c.152G>C)
PUMCH_380	0	59	47	spinal	0	0
PUMCH_381	0	33	62	spinal	0	0
PUMCH_382	0	37	34	spinal	0	0
PUMCH_383	0	54	62	spinal	0	0
PUMCH_384	1	35	40	bulbar	0	0
PUMCH_385	0	38	44	spinal	0	0
PUMCH_386	0	35	61	bulbar	0	0
PUMCH_387	0	51	29	spinal	0	0
PUMCH_388	0	55	50	spinal	0	0		MAPT (c.541G>A), STH (c.376T>C)
PUMCH_389	0	35	17	spinal	1	1
PUMCH_390	0	46	29	spinal	0	0		AKT1 (c.361C>T), MAPT (c.1649T>A)
PUMCH_391	1	6	57	bulbar	0	0
PUMCH_392	0	14	51	spinal	0	0
PUMCH_393	0	44	62	bulbar	0	0		SLC11A2 (c.1750G>A)
PUMCH_394	0	36	42	spinal	0	0
PUMCH_395	1	28	76	spinal	0	0		ADAM17 (c.59C>T)
PUMCH_396	1	13	52	spinal	0	0
PUMCH_397	0	34	60	bulbar	0	0
PUMCH_398	1	25	61	spinal	0	0		MT1G (c.119G>C)
PUMCH_399	1	44	53	spinal	0	0		PIH1D2 (c.839C>T)
PUMCH_400	1	26	46	spinal	0	0	MTF1 (c.2255C>T)	COX19 (c.157A>G)
PUMCH_401	1	27	55	spinal	0	0
PUMCH_402	0	28	50	spinal	0	0
PUMCH_403	0	44	41	spinal	0	0		SLC11A2 (c.1750G>A)
PUMCH_404	0	229	28	spinal	0	0		CCT4 (c.110A>G)
PUMCH_405	0	17	60	spinal	0	0		FOXO3 (c.187G>A)
PUMCH_406	1	17	57	spinal	0	0		FOXO1 (c.1924C>T)
PUMCH_407	0	77	49	spinal	0	0		APP (c.1376C>T)
PUMCH_408	1	19	77	spinal	0	0		COX11 (c.616T>C)
PUMCH_409	0	64	44	spinal	0	0		STEAP4 (c.833G>C)
PUMCH_410	0	17	49	bulbar	0	1
PUMCH_411	0	34	59	spinal	0	0
PUMCH_412	0	32	56	spinal	1	0
PUMCH_413	1	20	55	spinal	0	0
PUMCH_414	0	34	49	bulbar	0	0
PUMCH_415	0	57	31	spinal	0	0		ATP7B (c.2092A>C)
PUMCH_416	0	44	38	spinal	0	0
PUMCH_417	1	31	55	spinal	0	0
PUMCH_418	0	34	30	spinal	0	0		MT1H (c.40G>A)
PUMCH_419	0	104	36	spinal	0	0		CUTC (c.762G>C)
PUMCH_420	0	32	43	spinal	1	0
PUMCH_421	1	17	63	bulbar	0	1		ATP7A (c.716A>G)
PUMCH_422	1	19	56	spinal	0	1
PUMCH_423	0	39	73	spinal	0	0
PUMCH_424	0	35	47	spinal	0	0	LIPT1 (c.764T>C)
PUMCH_425	0	31	48	spinal	0	0
PUMCH_426	0	45	62	bulbar	0	0		MTF2 (c.232A>G)
PUMCH_427	0	33	57	spinal	0	0	DLD (c.520A>G)
PUMCH_428	1	13	69	bulbar	0	0		SP1 (c.266G>A), MAPT (c.1130G>A)
PUMCH_429	1	23	60	spinal	0	0
PUMCH_430	0	36	43	spinal	0	0
PUMCH_431	0	57	60	bulbar	0	0
PUMCH_432	0	38	34	spinal	0	0
PUMCH_433	0	28	48	bulbar	0	0
PUMCH_434	0	33	50	spinal	0	0
PUMCH_435	0	42	67	bulbar	0	0
PUMCH_436	0	55	55	spinal	0	0
PUMCH_437	0	39	53	spinal	0	0
PUMCH_438	0	42	52	spinal	0	0	GLS (c.681T>G)	ANKRD9 (c.215C>T)
PUMCH_439	0	36	38	spinal	0	0
PUMCH_440	0	35	54	bulbar	0	0		SLC11A2 (c.1585C>T)
PUMCH_441	0	49	42	spinal	0	0
PUMCH_442	0	31	44	spinal	0	0
PUMCH_443	0	29	40	bulbar	0	0
PUMCH_444	0	29	67	spinal	0	0
PUMCH_445	0	44	46	spinal	0	0
PUMCH_446	0	34	35	bulbar	0	0
PUMCH_447	1	17	35	spinal	0	0
PUMCH_448	0	32	60	bulbar	0	0
PUMCH_449	0	25	36	spinal	0	0
PUMCH_450	0	40	54	spinal	0	0
PUMCH_451	1	18	70	bulbar	0	0		ADAM10 (c.503G>A)
PUMCH_452	1	24	54	bulbar	0	0
PUMCH_453	1	10	62	spinal	0	0		APP (c.1991A>G)
PUMCH_454	0	37	36	spinal	0	0
PUMCH_455	0	38	54	spinal	0	0
PUMCH_456	1	23	56	bulbar	0	0
PUMCH_457	1	17	67	spinal	0	0		STEAP4 (c.610T>C)
PUMCH_458	0	56	63	bulbar	0	0
PUMCH_459	0	34	34	spinal	0	0
PUMCH_460	0	36	55	spinal	0	0
PUMCH_461	0	39	57	spinal	0	0
PUMCH_462	0	78	37	spinal	0	0
PUMCH_463	1	18	41	spinal	0	0
PUMCH_464	0	25	40	spinal	0	0
PUMCH_465	0	27	57	spinal	0	0
PUMCH_466	0	28	58	spinal	0	0
PUMCH_467	0	31	54	spinal	0	0		MT1G (c.165G>C; c.157G>A)
PUMCH_468	0	65	30	spinal	0	0
PUMCH_469	0	28	39	spinal	0	0
PUMCH_470	1	14	63	spinal	0	0
PUMCH_471	1	37	56	spinal	0	0
PUMCH_472	0	32	56	spinal	0	0
PUMCH_473	1	40	54	bulbar	0	0
PUMCH_474	0	29	45	spinal	0	0
PUMCH_475	0	32	48	spinal	0	0
PUMCH_476	0	23	44	spinal	1	0	GLS (c.737T>C)	ADAM10 (c.317A>G)
PUMCH_477	0	25	53	bulbar	0	0
PUMCH_478	0	33	70	bulbar	0	0		ADAM9 (c.1532A>G), CCS (c.295G>A), MT1G (c.140G>A)
PUMCH_479	0	30	47	bulbar	0	1
PUMCH_480	0	34	62	spinal	0	0		MT1E (c.61T>A), MT1G (c.44G>A)
PUMCH_481	0	49	50	spinal	0	0
PUMCH_482	0	37	54	spinal	1	0
PUMCH_483	0	27	44	spinal	0	0
PUMCH_484	0	27	76	spinal	0	0
PUMCH_485	1	22	59	bulbar	0	0		MT1E (c.296C>G; c.298C>A; c.299C>T)
PUMCH_486	1	10	53	bulbar	0	0
PUMCH_487	0	68	46	spinal	0	0
PUMCH_488	0	38	47	spinal	0	0		MTF2 (c.1477A>G)
PUMCH_489	0	32	48	spinal	0	0
PUMCH_490	0	49	64	spinal	0	0		FOXO3 (c.847G>A)
PUMCH_491	0	28	41	spinal	0	0
PUMCH_492	0	38	40	spinal	0	0
PUMCH_493	0	31	34	spinal	0	0
PUMCH_494	0	33	57	bulbar	0	0
PUMCH_495	1	11	33	spinal	1	0
PUMCH_496	0	22	38	spinal	0	0	LIPT1 (c.560C>T)
PUMCH_497	0	25	49	bulbar	0	0
PUMCH_498	0	33	38	spinal	0	0
PUMCH_499	0	41	45	spinal	0	1
PUMCH_500	0	25	38	spinal	0	0
PUMCH_501	1	11	47	spinal	0	0
PUMCH_502	0	35	52	spinal	0	0
PUMCH_503	0	33	34	spinal	0	0
PUMCH_504	0	32	32	spinal	0	0
PUMCH_505	0	28	52	spinal	0	0
PUMCH_506	0	34	43	spinal	0	0
PUMCH_507	0	58	31	spinal	0	0
PUMCH_508	0	25	28	spinal	0	0
